# Supplementary material for: Identification of taxonomic changes in the fecal bacteriome associated with colorectal polyps and cancer: potential biomarkers for early diagnosis
Source: Front Microbiol. 2024 Jan 11;14:1292490. doi: 10.3389/fmicb.2023.1292490 (PMC10827328; doi:10.3389/fmicb.2023.1292490)
Supplement: Supplementary file 2 [file Table_2.XLSX]

## Sheet: table
#	Sample	# reads (raw data)	# reads (filtered)	%	OTUs	microbial OTUs
1	S01	30824792	30687085	99.5533	24040	24030
2	S02	24550877	24516026	99.858	13765	13764
3	S03	28246387	28242501	99.9862	11803	11791
4	S04	32137009	32133103	99.9878	21485	21472
5	S05	27773703	27765686	99.9711	15179	15148
6	S06	27831425	27710339	99.5649	20049	20035
7	S07	30000138	29981331	99.9373	21229	21215
8	S08	29088729	29080772	99.9726	12485	12476
9	S09	33517858	33495867	99.9344	24350	24315
10	S10	31137361	31129341	99.9742	23947	23937
11	S11	29557744	29553820	99.9867	19203	19192
12	S12	27487604	27480268	99.9733	28365	28353
13	S13	32023821	32016007	99.9756	21758	21745
14	S14	26010475	26003753	99.9742	18222	18203
15	S15	29193542	29160211	99.8858	21538	21062
16	S16	29907795	29882410	99.9151	19682	19644
17	S17	37870884	37859806	99.9707	19990	19802
18	S18	20375348	20369274	99.9702	12562	12544
19	S19	31235825	30968463	99.1441	19081	19034
20	S20	25657262	25649225	99.9687	18838	18832
21	S21	33391389	33368907	99.9327	15497	15488
22	S22	25656294	25565635	99.6466	18693	18664
23	S23	28922340	28910811	99.9601	15869	15858
24	S24	22444356	22438979	99.976	14787	14674
25	S25	27351674	27348444	99.9882	10329	10327
26	S26	26433718	26418414	99.9421	11253	11243
27	S27	25115027	25100170	99.9408	6604	6508
28	S28	28000338	27985768	99.948	15527	15510
29	S29	35702522	35696158	99.9822	26670	26659
30	S30	29622637	29614872	99.9738	13454	13383
31	S31	26291937	26287181	99.9819	15864	15846
32	S32	19145954	19141544	99.977	11388	11375
33	S33	28201782	28196502	99.9813	12728	12715
34	S34	23372910	23367925	99.9787	8842	8835
35	S35	40893889	40882517	99.9722	17828	17819
36	S36	24335475	24332901	99.9894	14623	14614
37	S37	29293739	29290102	99.9876	12867	12862
38	S38	22104772	22102161	99.9882	7163	7159
39	S39	34262668	34246940	99.9541	13945	13934
40	S40	22107398	22105518	99.9915	14129	14100
41	S41	34392846	34381571	99.9672	13618	13600
42	S42	29225236	29207642	99.9398	14129	14100
43	S43	22466023	22459918	99.9728	9839	9832
44	S44	28172182	28161909	99.9635	21385	21371
45	S45	22553200	22551229	99.9913	11136	11123
46	S46	21220244	21214111	99.9711	13298	13287
47	S47	28087853	28083589	99.9848	22269	22247
48	S48	21707546	21698681	99.9592	15936	15921
49	S49	34158677	34154063	99.9865	21290	21153
50	S50	23969050	23960032	99.9624	8258	8253
51	S51	32649416	32637945	99.9649	18210	18199
52	S52	22839887	22837763	99.9907	12319	12308
53	S53	30263066	30072608	99.3707	28731	27106
54	S54	18559614	18555840	99.9797	7953	7942
55	S55	25690950	25686143	99.9813	12083	12072
56	S56	21161564	21157714	99.9818	18285	18266
57	S57	32262818	32239278	99.927	10350	10347
58	S58	19059013	19054489	99.9763	11527	11517
59	S59	25875799	25869971	99.9775	10597	10357
60	S60	19170918	19148674	99.884	16057	16043
61	S61	27896553	27878452	99.9351	12766	12764
62	S62	24457519	24444482	99.9467	9967	9955
63	S63	18160532	17834686	98.2057	7786	7784
64	S64	30107784	30094167	99.9548	12558	12555
65	S65	16887384	16875528	99.9298	9055	8830
66	S66	26487377	18830113	71.0909	11974	11963
67	S67	24147868	24144237	99.985	9627	9627
68	S68	30391972	30359061	99.8917	17693	17551
69	S69	24000954	23984193	99.9302	15040	15019
70	S70	25131569	25120174	99.9547	14382	14369
71	S71	24393988	24386529	99.9694	13277	13272
72	S72	27566387	27557094	99.9663	18637	18630
73	S73	32295607	32282532	99.9595	21932	21906
74	S74	33930628	33925205	99.984	17953	17893
75	S75	25444606	25409195	99.8608	9097	9054
76	S76	25710453	25693505	99.9341	9754	9749
77	S77	30737938	30718659	99.9373	14644	14632
78	S78	25489699	25487306	99.9906	13138	13133
79	S79	28197258	28175121	99.9215	20121	20107
80	S80	28916402	28829023	99.6978	24576	24544
81	S81	28432981	28429709	99.9885	16710	16693
82	S82	29520859	29517239	99.9877	13980	13963
83	S83	18409249	18369353	99.7833	13588	13581
84	S84	37382864	37378127	99.9873	11857	11807
85	S85	24394711	24271528	99.495	14357	14341
86	S86	21566533	21253197	98.5471	15041	15016
87	S87	30010960	30004988	99.9801	13750	13716
88	S88	22900556	22801738	99.5685	14291	14279
89	S89	26886474	26870650	99.9411	18308	18278
90	S90	39884404	39863934	99.9487	17195	17170
