# Supplementary material for: Identification of taxonomic changes in the fecal bacteriome associated with colorectal polyps and cancer: potential biomarkers for early diagnosis
Source: Front Microbiol. 2024 Jan 11;14:1292490. doi: 10.3389/fmicb.2023.1292490 (PMC10827328; doi:10.3389/fmicb.2023.1292490)
Supplement: Supplementary file 3 [file Table_3.XLSX]

## Sheet: Pacientes
Group	Extraction code	Barcode number	CIC	Idade: 1- 20-60(adulto) 2- >60 (idoso)	SEXO 1= male 2= female	RESULT FIT: 1- 100- 300; 2-301-500; 3-501-700; 4-701-1000; 5- acima de 1000	HTA 1= si 2= no	Diabetes 1= si 2=no	Hipo-hipertiroidismo 1= hipo 2= hiper 3=no	Ansiedad-depresion 1=si 2=no	Dislipemia 1= si 2=no	ANTEC FAMI Câncer 1-si 2-no 3-unknow	omeprazol 1=si 2=no	calcio-vit D 1=si 2=no	Aspirina 1=si 2=no	Alcohol 1-si 2-no 3-ex 4-unknow	Tobacco 1-si 2-no 3-ex 4-unknow	IMC 1- Abaixo do peso; 2-Saudável; 3-Peso em excesso; 4- Obesidade Grau I; 5-Obesidade Grau II (severa); 6-Obesidade grau III (mórbida) 7-unknow	DIED (1 = YES)	DATE LAST	Idade em 2020						Classificação		IMC	IMC	weight	height	height	Tobacco	Alcohol	ANTEC FAMI	GRUPO	Idade	FECHA NACIMIENTO	FECHA RECOLECCION KIT	RESULT FIT	FECHA COLONO	ANTEC PERS (separar hta, hipotiroidismo, ansiedad)	DRUGS
3	1	84783	84783	2	2	5	2	2	3	1	1	1	2	1	2	2	2	5	2	2020-05-24	71					18.5	Abaixo do peso	1	Obesidade Grau II (severa)	35.5556	80	1.5	150	no	no	madre mama 74	advanced adenoma	71	1952-12-24	2017-09-13	7326	2017-10-26	dislipemia. Depresion -ansiedad	sinvastatina, calcio, bromazepam
3	2	758150	758150	1	1	4	2	2	3	2	2	2	2	2	2	1	3	3	2	2020-05-24	60					24.9	Saudável	2	Peso em excesso	25.2595	73	1.7	170	ex	40	no	advanced adenoma	60	1963-01-07	2017-09-25	784	2017-06-17	no	not
3	3	510361	510361	2	1	2	2	2	3	2	2	2	2	2	2	1	1	2	2	2020-05-24	71					29.9	Peso em excesso	3	Saudável	21.5139	60	1.67	167	10	60	no	advanced adenoma	71	1952-01-26	2017-09-21	367	2017-10-25	no	not
3	4	64775994	1971722	2	2	1	2	2	3	2	1	1	2	2	2	2	2	3	2	2020-05-24	86					34.9	Obesidade Grau I	4	Peso em excesso	27.9421	68	1.56	156	no	no	padre cancer desconocido 75	advanced adenoma	86	1937-03-23	2017-09-14	137	2017-11-02	osteoporosis, dislipemia, artritis reumatoide,	adiro
3	5	724875	724875	2	1	1	1	2	1	2	1	1	2	2	2	2	2	5	2	2020-05-24	71					39.9	Obesidade Grau II (severa)	5	Obesidade Grau II (severa)	35.5114	110	1.76	176	no	no	no (paciente cáncer próstata)	advanced adenoma	71	1952-03-21	2017-09-20	101	2017-10-10	HTA, dislipemia, hipotiroidismos, neo de prostata 2015	eutirox, cialis, irbersartan simvastatina
3	6	71419159	1107217	2	2	3	1	2	3	1	1	2	2	2	2	2	2	4	2	2020-05-24	90					9999	Obesidade grau III (mórbida)	6	Obesidade Grau I	32.8824	79	1.55	155	no	no	no	advanced adenoma	90	1933-03-27	2017-09-12	502	2017-11-24	Hta, dislipemia, acfa, depresion, Leucemia linfoide cronica, ansiedad- depresion	paroxetina, bisoprolol, olmesartan, sintrom
3	7	334332	334332	1	1	1	1	2	3	2	2	1	2	2	2	2	1	4	2	2020-05-19	59								Obesidade Grau I	31.378	95	1.74	174	6	no	madre mama y hueso, fallece. Padre pulmón	advanced adenoma	59	1964-03-30	2017-09-12	160	2017-10-23	HTA, asma, vertigo	candesartan - inhaladores
3	8	62281321	274760	2	1	1	1	2	3	2	1	2	2	2	2	1	1	4	2	2020-05-24	79								Obesidade Grau I	30.4498	88	1.7	170	5	90	no	advanced adenoma	79	1944-03-23	2017-09-15	249	2017-11-15	hta, dislipemia, EPOC	valsartan, sinvastatina, espirolactona. Lormetazepam
3	9	551076	551076	1	2	3	2	2	1	2	2	1	1	2	2	2	2	2	2	2020-05-19	59								Saudável	21.7079	62	1.69	169	no	no	madre y padre pólipos benignos. Hermano recto y metástasis hígado (fallece)	advanced adenoma	59	1964-12-20	2017-09-19	690	2017-10-13	Hipotiroidismo, apendicectomia,	omeprazol eutoroxina
3	10	62320256	1404247	1	1	1	2	2	3	2	1	2	2	2	2	2	3	3	2	2020-05-24	59								Peso em excesso	29.6495	95	1.79	179	ex	no	no	advanced adenoma	59	1964-03-02	2017-08-21	163	2017-10-11	VIH, acfa, cpap, steinert, dislipemia	sintrom, fenofibrato, antiVIH
3	11	68654609	978918	1	2	2	2	2	3	2	2	1	2	2	2	2	1	2	2	2020-05-24	59								Saudável	21.5139	60	1.67	167	6	no	madre mama 55, padre próstata 73, primo paterno 24	advanced adenoma	59	1964-11-14	2017-09-21	366	2017-10-16	no	not
3	12	732665	732665	2	2	1	2	2	3	2	2	1	2	2	2	2	2	3	2	2020-05-19	68								Peso em excesso	25.4028	70	1.66	166	no	no	tia paterna mama	advanced adenoma	68	1955-01-02	2017-09-28	210	2017-10-30	no	not
3	13	1200989	1200989	1	1	4	2	2	3	2	1	1	2	2	2	2	1	4	2	2020-05-24	56								Obesidade Grau I	29.9909	106	1.88	188	6	no	hermano linfático	advanced adenoma	56	1967-02-23	2017-11-03	751	2017-11-30	Dislipemia	not
3	14	2054131	2054131	1	1	2	2	2	3	2	1	1	2	2	2	1	1	2	2	2020-05-24	57								Saudável	24.8016	70	1.68	168	10	50	tia materna hígado	advanced adenoma	57	1966-05-28	2017-09-12	479	2017-10-31	dilipemia	sinvastatina
3	15	66528443	1974154	2	2	3	1	2	3	2	2	1	2	2	2	1	2	5	2	2020-05-24	85								Obesidade Grau II (severa)	37.461	90	1.55	155	no	10	madre estomago 48 años, hermano CCR 76	advanced adenoma	85	1938-06-11	2017-09-28	545	2017-10-16	hta	Lisinopril
3	16	1367597	1367597	2	1	2	1	2	3	2	2	1	2	2	2	1	1	3	2	2020-05-24	71								Peso em excesso	29.7578	86	1.7	170	20	20	padre gastrico 33	advanced adenoma	71	1952-06-15	2017-09-08	333	2017-10-25	HTA, acido urico	enalapril, alopurinol
3	17	1623296	1623296	1	2	2	2	2	3	2	2	1	2	2	2	2	2	2	2	2020-05-24	58								Saudável	19.8347	54	1.65	165	no	no	madre mama	advanced adenoma	58	1965-07-27	2017-08-31	355	2017-09-25	no	not
3	18	314538	314538	2	2	1	2	2	3	1	1	2	2	2	2	2	3	3	2	2020-05-24	65								Peso em excesso	27.0552	65	1.55	155	ex	no	no	advanced adenoma	65	1958-05-24	2017-09-14	112	2017-11-03	dislipemia, trastorno conduca alimentaria	omeprazol
3	19	68905443	704343	2	2	5	2	2	3	2	2	1	1	1	2	2	2	5	2	2020-05-24	79								Obesidade Grau II (severa)	38.6719	99	1.6	160	no	no	hijo leucemia 22 (fallece), ella mama	advanced adenoma	79	1944-10-12	2017-08-21	13144	2017-09-01	cancer de mama en 2007	calcio, risendromico, omeprazol, diclofenaco
3	20	67165005	726423	2	1	1	2	2	3	1	2	1	1	2	2	2	3	3	2	2020-05-24	71								Peso em excesso	27.8159	73	1.62	162	ex	no	madre digestivo. Padre orofaringea	advanced adenoma	71	1952-10-11	2017-09-21	154	2017-05-15	depresion, ulcus peptico	Lexatin orfidal, omeprazol
3	21	743061	743061	2	1	5	2	2	3	2	1	2	2	2	2	1	1	3	2	2020-05-24	65								Peso em excesso	26.0933	79	1.74	174	20	30	no	advanced adenoma	65	1958-06-04	2017-09-26	1151	2017-11-30	dilipemia, psoriasis, rosacea	not
3	22	2029810	2029810	2	2	2	1	2	3	2	1	2	2	2	1	1	1	2	2	2020-05-24	64								Saudável	22.0604	53	1.55	155	20	20	no	advanced adenoma	64	1959-04-28	2017-09-08	309	2017-10-25	hta, dislipemia,	AAS, indapamida, atenolol, sinvastatina
3	23	2019725	2019725	2	1	3	1	2	3	2	2	1	2	2	2	1	1	4	2	2020-05-24	67								Obesidade Grau I	31.3469	96	1.75	175	5	30	hermana páncreas	advanced adenoma	67	1956-02-19	2017-10-27	645	2017-11-27	hta.epoc, acfa, HBP, talasemia	eliquis, furosemida, bisoprolol
3	24	2015867	2015867	2	2	5	1	2	3	2	2	1	2	2	2	1	3	3	2	2020-05-24	69								Peso em excesso	29.0318	80	1.66	166	ex	20	hermana pulmón (fallece)	advanced adenoma	69	1954-10-13	2017-09-06	1032	2017-10-03	hta	logimax
3	25	932278	932278	2	1	1	1	2	3	2	2	2	1	2	1	2	1	3	2	2020-05-24	74								Peso em excesso	25.1024	76	1.74	174	5	no	no	advanced adenoma	74	1949-10-05	2017-09-21	155	2017-11-27	HTA, acido urico	omeprazol, alopurinol, furosemida, adiro ,adalta
3	26	1784947	1784947	2	1	1	1	2	3	2	1	1	2	2	2	1	2	3	2	2020-05-24	75								Peso em excesso	26.7299	80	1.73	173	no	10	madre pándreas 63. 3 tios maternos páncreas (todos fallecen)	advanced adenoma	75	1948-09-07	2017-09-22	179	2017-12-05	HTA, dislipemia. Colecistectomia	olmesartan
3	27	65161700	912463	1	1	2	1	2	3	1	1	1	2	2	2	1	1	3	2	2020-05-24	59								Peso em excesso	26.1719	67	1.6	160	7	40	madre digestivo	advanced adenoma	59	1964-05-17	2017-08-29	371	2017-09-19	hta, dislipemia , depresion	metformina, valsartan atorvastatina,
3	28	62597058	63534	2	2	3	1	2	3	2	1	1	2	2	2	1	2	2	2	2020-05-24	78								Saudável	22.9481	64	1.67	167	no	60	padre esófago. Hermanos pólipos colon	advanced adenoma	78	1945-04-17	2017-11-06	599	2017-12-15	HTA, dislipemia	atovastatina, lisinopril, alprazolam
3	29	739637	739637	2	1	5	1	2	3	1	1	2	2	2	2	2	1	4	2	2020-05-24	66								Obesidade Grau I	34.7222	98	1.68	168	12	no	no	advanced adenoma	66	1957-05-08	2017-09-28	6523	2017-11-30	HTA, Dilipemia, estenosis de canal , cardiopatia isquemica, ansiedad-depresion	pantoprazol, lyrica, lorazepam. Ibuprofeno
3	30	767764	767764	1	2	1	2	2	3	2	2	1	2	2	2	1	2	3	2	2020-05-24	58								Peso em excesso	25.7812	66	1.6	160	no	10	padre colon (fallece)	advanced adenoma	58	1965-09-14	2017-09-28	295	2017-12-19	no	not
7	31	333060	333060	1	2	1	1	2	3	1	2	1	2	2	2	2	2	3	2	2020-05-24	60								Peso em excesso	27.1203	66	1.56	156	no	no	madre mama 80 años	normal	60	1963-11-21	2017-09-13	100	2017-10-24	HTA, depresion, artrosis	Amlodipino, enalapril, venlafaxina
7	32	556307	556307	1	1	2	1	2	3	2	1	1	1	2	1	1	1	3	2	2020-05-24	57						Abaixo do peso	1	Peso em excesso	25.8264	80	1.76	176	7	90	tia materna intestino 80	normal	57	1966-06-07	2017-09-21	346	2017-10-24	HTA, asma, dislipemia, ACV, pancreatitis aguda, hepatopatia cronica.	omeprazol, adiro, olmetec, atorvastatina
7	33	1144346	1144346	2	1	2	2	2	3	2	2	1	2	2	2	2	3	3	2	2020-05-24	74						Saudável	2	Peso em excesso	29.2969	75	1.6	160	ex	no	padre estómago	normal	74	1949-01-30	2017-09-15	309	2017-10-30	no	not
7	34	65162979	1134142	2	2	1	2	1	3	2	2	1	2	1	2	2	2	4	1	2018-03-25	78						Peso em excesso	3	Obesidade Grau I	32.7644	67	1.43	143	no	no	si, padre cancer gastrico a los 70 años	normal	78	1945-05-18	2017-09-27	251	2017-12-14	depresion, Diabetes, obesidad, polimialgia reumatica	gliclazida, dezacort, paroxetina, hidroferol, naproxeno
7	35	2040965	2040965	1	2	3	2	2	3	1	2	2	2	2	2	2	1	2	2	2020-05-24	61						Obesidade Grau I	4	Saudável	20.7008	55	1.63	163	20	no	no	normal	61	1962-09-12	2017-12-19	533	2018-01-15	depresion, VHB-VHC	diazepam, fluvoxetina
7	36	10246803	10246803	2	2	2	2	2	2	2	2	1	2	2	2	2	2	3	2	2020-05-24	75						Obesidade Grau II (severa)	5	Peso em excesso	28.7201	69	1.55	155	no	no	prima paterna pulmón (fallece)	normal	75	1948-04-07	2017-08-31	308	2017-10-16	hipertiroidismo	not
7	37	2008386	2008386	2	2	1	1	2	2	2	1	2	1	1	2	2	2	3	2	2020-05-24	71						Obesidade grau III (mórbida)	6	Peso em excesso	24.9199	63	1.59	159	no	no	no	normal	71	1952-02-16	2017-09-08	107	2017-10-23	HTA, dislipemia, hipertiroidismo, gammapatia monoclonal	lisinopril, omeprazol, atorvastatina, secalip, calcio
7	38	775435	775435	1	2	1	2	2	1	2	2	1	2	2	2	2	2	2	2	2020-05-24	56								Saudável	24.0882	64	1.63	163	no	no	madre pulmón 43 fallece	normal	56	1967-11-17	2017-10-03	251	2018-01-15	hipotiroidismo	eutirox
7	39	66448069	2051183	1	2	5	1	2	3	2	2	2	2	2	2	2	1	3	2	2020-05-24	58								Peso em excesso	25.5296	67	1.62	162	30	no	no	normal	58	1965-07-29	2017-09-21	1244	2018-02-09	HTA, trastorno bipolar	Lamictal, lormetazepam
7	40	1627276	1627276	1	1	1	2	2	2	2	2	1	1	2	2	1	3	3	2	2020-05-24	57								Peso em excesso	27.7703	93	1.83	183	ex	20	padre vejiga 75 (fallece)	normal	57	1966-09-07	2017-09-07	282	2017-10-04	hipertiroidismo subclinico	pantoprazol
7	41	759479	759479	1	2	1	2	2	1	2	2	1	2	2	2	1	2	2	2	2020-05-24	60								Saudável	23.8751	65	1.65	165	no	30	madre mama 76	normal	60	1963-05-23	2017-09-08	115	2017-11-06	hipotiroidismo	eutirox, diazepam
7	42	547293	547293	1	2	1	2	2	3	2	2	1	2	2	2	2	2	2	2	2020-05-24	60								Saudável	21.4844	55	1.6	160	no	no	padre páncreas (57 fallece)	normal	60	1963-12-04	2017-09-22	143	2017-10-23	no	not
7	43	509849	509849	2	2	1	2	2	3	2	2	2	2	2	2	1	2	2	2	2020-05-24	72								Saudável	23.3091	56	1.55	155	no	20	no	normal	72	1951-11-13	2017-09-11	148	2017-10-19	apnea del sueño	not
7	44	68758463	11852949	1	2	1	2	2	3	2	2	2	2	2	2	2	2	4	2	2020-06-08	31								Obesidade Grau I	31.975	86	1.64	164	no	no	no	normal	31	1992-05-12	2017-08-24	259	2017-10-11	no	not
7	45	68555844	322521	1	2	1	2	2	3	2	1	2	1	1	1	1	1	2	2	2020-05-24	63								Saudável	23.1247	57	1.57	157	12	20	no	normal	63	1960-06-29	2017-09-25	239	2017-11-13	dislipemia, cardiopatia isquemica, polimialgia reumatica	Seropram, omeprazol, calcio, vit D, AAS, procolaram, prednisonas, diacepam, etorcoxib
7	46	2013492	2013492	2	1	3	1	2	3	2	1	1	2	2	2	2	2	3	2	2020-05-24	70								Peso em excesso	27.2509	76	1.67	167	no	no	padre pulmón 67 (fallece)	normal	70	1953-12-07	2017-09-22	677	2018-01-22	hta, asma, dislipemia, prostatismo	olmesartan
7	47	66528438	806545	1	1	1	2	2	3	2	2	2	2	2	2	2	2	3	2	2020-05-24	47								Peso em excesso	25.9909	76	1.71	171	no	no	no	normal	47	1976-11-08	2017-09-28	113	2017-09-19	no	not
7	48	1164598	1164598	2	2	1	1	2	3	2	2	2	2	2	2	1	2	4	2	2020-05-24	67								Obesidade Grau I	32.0499	77	1.55	155	no	20	no	normal	67	1956-04-18	2017-09-28	221	2017-10-26	hta,	carvedilol
7	49	1400725	1400725	1	1	1	1	2	3	1	2	2	2	2	2	2	1	2	2	2020-05-24	60								Saudável	24.0882	64	1.63	163	4	no	no	normal	60	1963-03-01	2017-09-12	182	2017-10-25	hta, depresion-ansiedad, litiasis renal	Lorazepam, ixia, noctamid, sertralina
7	50	502550	502550	2	2	1	1	2	1	2	2	1	2	2	2	2	2	3	2	2020-05-24	74								Peso em excesso	29.0943	69	1.54	154	no	no	padre próstata 75 (fallece). Hermana colon 40. sobrino vesicula 53 fallece	normal	74	1949-03-09	2017-09-13	106	2017-10-30	hta, hipotiroidismo, artritis.	levotiroxina, valsartan, hidroclorotiazida, metotrexato, folico
7	51	63232188	23991	2	1	2	1	2	3	2	1	3	1	2	2	1	3	2	1	2018-11-23	95								Saudável	19.5717	52	1.63	163	ex	30	unknow	normal	95	1928-02-14	2017-08-16	424	2017-10-06	hta, dislipemia, ac. Urico	omeprazol, hierro, olmesartan, atorvastatin, alopurinol, eprex, Vit B12
7	52	506914	506914	2	2	4	2	2	3	2	2	1	2	2	2	2	2	3	2	2020-05-24	73								Peso em excesso	24.9199	63	1.59	159	no	no	padre intestino (ciego), 83 fallece	normal	73	1950-10-09	2017-09-28	733	2017-11-07	artrosis	not
7	53	63233898	703797	2	2	2	1	2	3	2	1	1	1	1	2	2	2	2	2	2020-05-24	79								Saudável	23.4375	60	1.6	160	no	no	padre colon 76 fallece	normal	79	1944-07-26	2017-09-07	470	2017-10-16	hta, dislipemia, artrosis, cardiopatia isquemica. Histerctomia en 2006, acido urico	Zyloric, zaldiar, adiro, atorvastatina, esomeprazol, calcio, vti D, higrotona, ticagrelor, oxentina
7	54	751811	751811	1	2	3	1	2	2	1	2	1	1	2	2	1	3	5	2	2020-05-24	62								Obesidade Grau II (severa)	37.1094	95	1.6	160	ex	10	hermana pulmón (fallece)	normal	62	1961-02-08	2017-09-28	503	2017-10-02	depresion-ansiedad. Hipotiroidismo. HTA	Lisinopril, levotiroxina, lorazepam. Alprazolam, omeprazol, escitalopram
7	55	1576325	1576325	2	1	1	2	2	3	2	2	1	2	2	2	1	2	2	2	2020-05-24	73								Saudável	24.1115	73	1.74	174	no	40	padre hígado 55 fallece	normal	73	1950-07-13	2017-09-07	112	2017-10-24	demencia	escitalopram, memantina
7	56	546887	546887	1	2	2	2	2	3	2	2	1	2	2	2	1	2	2	2	2020-05-24	60								Saudável	23.0681	54	1.53	153	no	10	padre hígado 83 fallece	normal	60	1963-10-17	2017-10-03	426	2017-10-26	no	not
7	57	1409020	1409020	1	2	1	2	2	1	2	2	1	2	2	2	2	3	2	2	2020-05-24	58								Saudável	21.2084	49	1.52	152	ex	no	padre próstata 83 fallece. Hermano pulmón 47 fallece. Tio paterno hígado y pancreas 40. abuelos paternos próstata y óseo	normal	58	1965-06-25	2017-09-26	110	2017-11-07	hipotiroidismo	eutirox, lorazepam
7	58	1159979	1159979	2	2	1	2	2	3	2	2	1	2	2	2	2	2	3	2	2020-05-24	69								Peso em excesso	28	63	1.5	150	no	no	padre garganta 69 fallece. Abuela materna huesos 62 fallece	normal	69	1954-09-18	2017-09-12	111	2017-10-25	no	not
7	59	727719	727719	2	1	1	2	1	3	2	2	1	2	2	2	1	2	3	2	2020-05-24	70								Peso em excesso	25.2465	96	1.95	195	no	20	padre próstata 71 fallece	normal	70	1953-03-24	2017-09-29	219	2017-10-20	diabetes	metformina
7	60	66279879	10315835	2	2	1	1	2	3	2	2	3	2	2	2	1	2	2	2	2020-05-24	72								Saudável	23.3091	56	1.55	155	no	10	adoptada	normal	72	1951-05-06	2017-10-05	167	2017-10-06	hta	lormetazepam, enalapril
1	61	1179906	1179906	1	1	4	2	2	3	2	2	1	2	2	2	1	1	2	2	2020-05-24	62								Saudável	24.8163	76	1.75	175	3	30	hermano prostata 77. padre próstata 84	cancer	62	1961-02-04	2017-11-03	919	2017-11-21	no	not
1	62	68908718	722781	2	2	5	1	2	3	2	2	2	2	2	2	2	2	2	2	2020-06-08	72								Saudável	24.0055	63	1.62	162	no	no	no	cancer	72	1951-06-09	2017-10-06	1113	2017-11-02	Hta	irbersartan y orfidal
1	63	66279585	263248	2	1	5	1	2	3	2	2	2	2	1	2	3	3	2	1	2018-04-25	85								Saudável	23.8087	68	1.69	169	ex	ex	no	cancer	85	1938-01-06	2017-08-22	12835	2017-11-22	Hta, ACV en 2006 y 2011. HBP	escitalopram, hidroclorotiazida, manidipino, tamsulosina, alendromico, vit D, calcio, celebrex. Paracetamol
1	64	692052215	283414	2	1	3	2	2	3	2	2	3	2	1	2	1	1	7	1	2018-11-06	76								#DIV/0!	#DIV/0!				40	100	unknow	cancer	76	1947-06-13	2017-09-26	506	2017-10-02	Alcoholismo	ferple, hidroferol
1	65	67003044	1124682	2	1	5	1	1	3	2	1	1	1	2	2	1	3	4	2	2020-05-24	82								Obesidade Grau I	31.7083	96	1.74	174	ex	30	hermana endometrio 68. hermano CCR 50, Hermana linfoma difuso	cancer	82	1941-06-24	2017-09-25	2215	2017-11-28	hta, dislipemia, DM. HBP	omeprazol, metformina, parapress, atorvastatina, omnic
1	66	68758386	1766401	2	2	5	1	2	3	2	1	2	2	1	2	2	2	2	1	2019-06-08	82								Saudável	18.6115	43	1.52	152	no	no	no	cancer	82	1941-06-19	2017-08-22	14530	2017-09-22	Hta, dislipemia, asma, artrosis	ideos, torasemida, rosuvastatina, calcio
1	67	68760717	916059	2	2	5	2	2	3	1	2	1	2	1	2	2	2	2	2	2020-05-24	80								Saudável	24.5243	62	1.59	159	no	no	tio materno colon 68 fallece	cancer	80	1943-11-17	2017-10-26	4235	2018-01-23	depresion osteoporosis	alendormico, vit D, orfidal, deprax, escitalopram, calcio Vit D
1	68	319448	319448	2	1	4	2	2	3	2	1	2	2	2	2	1	3	3	2	2020-05-24	64								Peso em excesso	27.6817	80	1.7	170	ex	30	no	cancer	64	1959-09-29	2017-11-10	951	2017-12-19	dislipemia	atorvastatina
1	69	63161173	922309	2	2	5	1	1	1	2	1	2	2	1	2	2	2	3	2	2020-05-24	77								Peso em excesso	27.3437	70	1.6	160	no	no	ella colon (CUN pamplona)	cancer	77	1946-03-08	2017-10-26	3997	2017-11-15	hta, DM, obesidad, dislipemia, hipotiroidismo, valvulopatia	ranitidina, valsartan, diamben, atorvastaina, orfidal, hidoferol, masdil
1	70	332601	332601	1	2	1	2	2	3	2	2	1	2	2	2	2	1	3	2	2020-05-24	60								Peso em excesso	26.7229	71	1.63	163	10	no	abuela paterna colon y tia 69	cancer	60	1963-09-29	2017-09-29	286	2017-11-27	no	not
1	71	559305	559305	1	1	4	2	2	3	2	2	2	2	2	2	1	3	2	2	2020-05-24	56								Saudável	19.3772	56	1.7	170	ex	60	no	cancer	56	1967-04-17	2017-11-08	707	2018-01-12	no	not
1	72	774753	774753	1	2	4	2	2	3	2	2	1	1	2	2	1	1	3	2	2020-05-24	58								Peso em excesso	26.4463	72	1.65	165	20	20	madre mama 77 y padre colon 78, hermana colon 49, abuelos maternos estómago y mama	cancer	58	1965-12-04	2017-10-06	747	2017-12-15	miastenia gravis	azatioprina corticoides, omeprazol
1	73	61620053	23251	2	1	5	1	2	3	2	1	3	1	2	2	1	2	4	1	2018-02-09	96						Abaixo do peso	1	Obesidade Grau I	30.8642	100	1.8	180	no	30	unknow	cancer	96	1927-10-10	2017-10-03	7834	2017-10-31	hta, dislipemia, acfa, Insuf. Renal cRonica	omeprazol, enconcor, enalapril sinvastatina
1	74	552745	552745	1	1	5	2	2	3	2	2	2	2	2	2	1	3	5	2	2020-05-24	58						Saudável	2	Obesidade Grau II (severa)	36.7309	100	1.65	165	ex	80	no	cancer	58	1965-06-09	2017-09-22	2341	2017-11-08	cancer vesical . Obesidad	not
1	75	2055250	2055250	1	1	5	2	2	3	2	2	1	2	2	2	2	2	3	2	2020-05-24	57						Peso em excesso	3	Peso em excesso	26.1738	82	1.77	177	no	no	abuela paterna colon 55 fallece	cancer	57	1966-09-18	2017-10-04	9206	2017-10-27	no	not
1	76	1803670	1803670	2	1	5	1	2	2	2	1	2	2	2	2	1	1	3	2	2020-05-24	68						Obesidade Grau I	4	Peso em excesso	28.0277	81	1.7	170	20	30	no	cancer	68	1955-06-01	2017-10-05	2704	2017-12-19	hta, dislipemia, hipertiroidismo subclinico	amlodipino, ezetrol, lisinopril
1	77	10269091	10269091	1	1	5	2	2	3	2	2	2	2	2	2	1	2	2	2	2020-05-24	63						Obesidade Grau II (severa)	5	Saudável	21.22	75	1.88	188	no	30	no	cancer	63	1960-05-11	2017-11-09	8033	2017-11-15	no	not
1	78	334829	334829	1	1	5	1	2	3	2	1	1	2	2	2	1	3	4	2	2020-05-24	59						Obesidade grau III (mórbida)	6	Obesidade Grau I	32.6531	100	1.75	175	ex	60	hermano colon y garganta. Padre pulmón 65 fallece. Otro hermano hígado 67 y hna garganta 40	cancer	59	1964-05-17	2017-12-19	7074	2018-02-06	hta, dislipemia	enalapril, pravastatina, fenofibrato
1	79	67166210	917325	2	1	5	2	2	3	2	2	2	2	2	2	1	1	3	1	2020-05-24	79								Peso em excesso	28.3737	82	1.7	170	20	20	no	cancer	79	1944-05-06	2017-10-18	8528	2017-10-25	EPOC, ulcus duodenal	inhaladores
1	80	934908	934908	2	1	5	1	1	3	2	2	3	2	2	2	4	4	7	1	2017-10-28	73								#DIV/0!	#DIV/0!	94			unknow	unknow	unknow	cancer	73	1950-09-22	2017-10-04	1388	2017-10-23	Hta, diabetes	insulina, olmetec
1	81	63236234	700309	2	1	1	1	1	3	2	1	2	2	2	2	4	4	7	1	2018-03-26	80								#DIV/0!	#DIV/0!				unknow	unknow	no	cancer	80	1943-03-21	2017-10-04	168	2017-11-02	hta, dislipemia, DM. HBP	metformina, bisoprolol, amlodipino, irbersartan, sinvastatina
1	82	1819708	1819708	1	1	5	2	2	3	2	2	2	2	2	2	1	1	3	2	2020-05-24	63								Peso em excesso	26.0146	90	1.86	186	20	40	no	cancer	63	1960-07-07	2017-09-08	3054	2017-10-09	no	not
1	83	537509	537509	1	1	4	2	2	3	2	2	2	2	2	2	1	3	3	2	2020-05-24	62								Peso em excesso	28.3737	82	1.7	170	ex	40	no	cancer	62	1961-01-10	2017-09-27	936	2017-11-24	no	not
1	84	613229165	1545623	2	1	2	1	2	3	2	2	2	2	2	2	1	3	3	2	2020-05-24	85								Peso em excesso	26.398	71	1.64	164	ex	20	no	cancer	85	1938-01-22	2017-10-17	349	2017-10-26	hta, acfa, miocardiopatia hipertrofica. Neo de prostata en 2008	digoxina, sintrom, paroxetina, furosemida
1	85	61783032	1535721	2	2	1	1	2	3	2	2	3	2	2	1	2	2	7	1	2020-05-24	90								#DIV/0!	#DIV/0!				no	no	unknow	cancer	90	1933-10-29	2017-09-25	124	2017-10-24	hta, AIT	AAS, sinvastatina
1	86	1177722	1177722	1	2	5	2	2	1	2	2	2	2	2	2	1	2	2	2	2020-05-24	63								Saudável	23.6244	62	1.62	162	no	30	no	cancer	63	1960-06-02	2017-10-19	1094	2017-11-10	hipotiroidismo	eutirox
1	87	63321665	1551376	2	1	2	1	2	3	2	1	1	1	1	1	2	3	3	2	2020-05-24	83								Peso em excesso	26.5731	75	1.68	168	ex	no	hermana colon 31 fallece	cancer	83	1940-12-08	2017-10-19	400	2018-02-01	hta, dislipemia, epoc, fibrosis pulmonar, cardiopatia isquemica, Colitis ulcerosa > 10 años evo	lansoprazol, AAS, atenolol, openvas, atorvastatina, tamsulosina, azatioprina, prolia, calcio , vit D
1	88	66601698	460318	2	1	5	1	2	3	2	2	3	1	2	2	2	2	7	1	2018-09-03	92								#DIV/0!	#DIV/0!				no	no	unknow	cancer	92	1931-09-05	2017-08-16	16380	2017-08-28	hta, HBP	omeprazol, tamsulosina, enalapril
1	89	965352	965352	1	1	2	2	2	3	2	2	2	2	2	2	2	3	4	2	2020-05-24	63								Obesidade Grau I	32.872	95	1.7	170	ex	no	no	cancer	63	1960-12-06	2017-09-28	425	2017-11-23	no	not
1	90	65162711	1323436	2	2	5	2	2	3	2	2	2	2	2	2	2	2	7	1	2018-04-03	89								#DIV/0!	#DIV/0!				no	n	no	cancer	89	1934-07-04	2017-09-21	18703	2017-09-21	arteritis de la temporal	diosmina, lormetazepam
						Legenda:
						Group 3: poly +. Amostras 1-30
						Group 7: normal. Amostras 31-60
						Group 1: câncer. Amostras 61-90
						Obs: campos em branco - não tem dados
																					0
																					0
																					0
																					0
																					0
																					0
																					0
																					0
																					0
																					0
																					0
																					0
																					0
																					0
																					0
																					0
																					0
																					0
																					0
																					0
																					0
																					0
																					0
																					0
																					0
																					0
																					0
																					0
																					0
																					0
																					0
																					0
																					0
																					0
																					0
																					0
																					0
																					0
																					0
																					0
																					0
																					0
																					0
																					0
																					0
																					0
																					0
																					0
																					0
																					0
																					0
																					0
																					0
																					0
																					0
																					0
																					0
																					0
																					0
																					0
																					0
																					0
																					0
																					0
																					0
																					0
																					0
																					0
																					0
																					0
																					0
																					0
																					0
																					0
																					0
																					0
																					0
																					0
																					0
																					0
																					0
																					0
																					0
																					0
																					0
																					0
																					0
																					0
																					0
																					0
																					0
																					0
																					0
																					0
																					0
																					0
																					0
																					0
																					0
																					0
																					0
																					0
																					0
																					0
																					0
																					0
																					0
																					0
																					0
																					0
																					0
																					0
																					0
																					0
																					0
																					0
																					0
																					0
																					0
																					0
																					0
																					0
																					0
																					0
																					0
																					0
																					0
																					0
																					0
																					0
																					0
																					0
																					0
																					0
																					0
																					0
																					0
																					0
																					0
																					0
																					0
																					0
																					0
																					0
																					0
																					0
																					0
																					0
																					0
																					0
																					0
																					0
																					0
																					0
																					0
																					0
																					0
																					0
																					0
																					0
																					0
																					0
																					0
																					0
																					0
																					0
																					0
																					0
																					0
																					0
																					0
																					0
																					0
																					0
																					0
																					0
																					0
																					0
																					0
																					0
																					0
																					0
																					0
																					0
																					0
																					0
																					0
																					0
																					0
																					0
																					0
																					0
																					0
																					0
																					0
																					0
																					0
																					0
																					0
																					0
																					0
																					0
																					0
																					0
																					0
																					0
																					0
																					0
																					0
																					0
																					0
																					0
																					0
																					0
																					0
																					0
																					0
																					0
																					0
																					0
																					0
																					0
																					0
																					0
																					0
																					0
																					0
																					0
																					0
																					0
																					0
																					0
																					0
																					0
																					0
																					0
																					0
																					0
																					0
																					0
																					0
																					0
																					0
																					0
																					0
																					0
																					0
																					0
																					0
																					0
																					0
																					0
																					0
																					0
																					0
																					0
																					0
																					0
																					0
																					0
																					0
																					0
																					0
																					0
																					0
																					0
																					0
																					0
																					0
																					0
																					0
																					0
																					0
																					0
																					0
																					0
																					0
																					0
																					0
																					0
																					0
																					0
																					0
																					0
																					0
																					0
																					0
																					0
																					0
																					0
																					0
																					0
																					0
																					0
																					0
																					0
																					0
																					0
																					0
																					0
																					0
																					0
																					0
																					0
																					0
																					0
																					0
																					0
																					0
																					0
																					0
																					0
																					0
																					0
																					0
																					0
																					0
																					0
																					0
																					0
																					0
																					0
																					0
																					0
																					0
																					0
																					0
																					0
																					0
																					0
																					0
																					0
																					0
																					0
																					0
																					0
																					0
																					0
																					0
																					0
																					0
																					0
																					0
																					0
																					0
																					0
																					0
																					0
																					0
																					0
																					0
																					0
																					0
																					0
																					0
																					0
																					0
																					0
																					0
																					0
																					0
																					0
																					0
																					0
																					0
																					0
																					0
																					0
																					0
																					0
																					0
																					0
																					0
																					0
																					0
																					0
																					0
																					0
																					0
																					0
																					0
																					0
																					0
																					0
																					0
																					0
																					0
																					0
																					0
																					0
																					0
																					0
																					0
																					0
																					0
																					0
																					0
																					0
																					0
																					0
																					0
																					0
																					0
																					0
																					0
																					0
																					0
																					0
																					0
																					0
																					0
																					0
																					0
																					0
																					0
																					0
																					0
																					0
																					0
																					0
																					0
																					0
																					0
																					0
																					0
																					0
																					0
																					0
																					0
																					0
																					0
																					0
																					0
																					0
																					0
																					0
																					0
																					0
																					0
																					0
																					0
																					0
																					0
																					0
																					0
																					0
																					0
																					0
																					0
																					0
																					0
																					0
																					0
																					0
																					0
																					0
																					0
																					0
																					0
																					0
																					0
																					0
																					0
																					0
																					0
																					0
																					0
																					0
																					0
																					0
																					0
																					0
																					0
																					0
																					0
																					0
																					0
																					0
																					0
																					0
																					0
																					0
																					0
																					0
																					0
																					0
																					0
																					0
																					0
																					0
																					0
																					0
																					0
																					0
																					0
																					0
																					0
																					0
																					0
																					0
																					0
																					0
																					0
																					0
																					0
																					0
																					0
																					0
																					0
																					0
																					0
																					0
																					0
																					0
																					0
																					0
																					0
																					0
																					0
																					0
																					0
																					0
																					0
																					0
																					0
																					0
																					0
																					0
																					0
																					0
																					0
																					0
																					0
																					0
																					0
																					0
																					0
																					0
																					0
																					0
																					0
																					0
																					0
																					0
																					0
																					0
																					0
																					0
																					0
																					0
																					0
																					0
																					0
																					0
																					0
																					0
																					0
																					0
																					0
																					0
																					0
																					0
																					0
																					0
																					0
																					0
																					0
																					0
																					0
																					0
																					0
																					0
																					0
																					0
																					0
																					0
																					0
																					0
																					0
																					0
																					0
																					0
																					0
																					0
																					0
																					0
																					0
																					0
																					0
																					0
																					0
																					0
																					0
																					0
																					0
																					0
																					0
																					0
																					0
																					0
																					0
																					0
																					0
																					0
																					0
																					0
																					0
																					0
																					0
																					0
																					0
																					0
																					0
																					0
																					0
																					0
																					0
																					0
																					0
																					0
																					0
																					0
																					0
																					0
																					0
																					0
																					0
																					0
																					0
																					0
																					0
																					0
																					0
																					0
																					0
																					0
																					0
																					0
																					0
																					0
																					0
																					0
																					0
																					0
																					0
																					0
																					0
																					0
																					0
																					0
																					0
																					0
																					0
																					0
																					0
																					0
																					0
																					0
																					0
																					0
																					0
																					0
																					0
																					0
																					0
																					0
																					0
																					0
																					0
																					0
																					0
																					0
																					0
																					0
																					0
																					0
																					0
																					0
																					0
																					0
																					0
																					0
																					0
																					0
																					0
																					0
																					0
																					0
																					0
																					0
																					0
																					0
																					0
																					0
																					0
																					0
																					0
																					0
																					0
																					0
																					0
																					0
																					0
																					0
																					0
																					0
																					0
																					0
																					0
																					0
																					0
																					0
																					0
																					0
																					0
																					0
																					0
																					0
																					0
																					0
																					0
																					0
																					0
																					0
																					0
																					0
																					0
																					0
																					0
																					0
																					0
																					0
																					0
																					0
																					0
																					0
																					0
																					0
																					0
																					0
																					0
																					0
																					0
																					0
																					0
																					0
																					0
																					0
																					0
																					0
																					0
																					0
																					0
																					0
																					0
																					0
																					0
																					0
																					0
																					0
																					0
																					0
																					0
																					0
																					0
																					0
																					0
																					0
																					0
																					0
																					0
																					0
																					0
																					0
																					0
																					0
																					0
																					0
																					0
																					0
																					0
																					0
																					0
																					0
																					0
																					0
																					0
																					0
																					0
																					0
																					0
																					0
																					0
																					0
																					0
																					0
																					0
																					0
																					0
																					0
																					0
																					0
																					0
																					0
																					0
																					0
																					0
																					0
																					0
																					0
																					0
																					0
																					0
																					0
																					0
																					0
																					0
																					0
																					0
																					0
																					0
																					0
																					0
																					0
																					0
																					0
																					0
																					0
																					0
																					0
																					0
																					0
																					0
																					0
																					0
																					0
																					0
																					0
																					0
																					0
																					0
																					0
																					0
																					0
																					0
																					0
																					0
																					0
																					0
																					0
																					0
																					0
																					0
																					0
																					0
																					0
																					0
																					0
																					0
																					0
																					0
																					0
																					0
																					0
																					0
																					0
																					0
																					0
																					0
																					0
																					0
																					0
																					0
																					0
																					0
																					0
																					0
																					0
																					0
																					0
																					0
																					0
																					0
																					0
																					0
																					0
																					0
																					0
																					0
																					0
																					0
																					0
																					0
																					0
																					0
																					0
																					0
																					0
																					0
																					0
																					0
																					0
																					0
																					0
																					0
																					0
																					0
																					0
																					0
																					0
																					0
																					0
																					0
																					0
																					0
																					0
																					0
																					0
																					0
																					0
																					0
																					0
																					0
																					0
																					0
																					0
																					0
																					0
																					0
																					0
																					0
																					0
																					0
																					0
																					0
																					0
																					0
																					0
																					0
																					0
																					0
																					0
																					0
																					0
																					0
																					0
																					0
																					0
																					0
																					0
																					0
																					0
																					0
																					0
																					0
																					0
																					0
																					0
																					0
																					0
																					0
																					0
																					0
																					0
																					0
																					0
																					0
																					0
																					0
																					0
																					0
																					0
																					0
																					0
																					0
																					0
																					0
																					0
																					0
																					0
																					0
																					0
																					0
																					0
																					0
																					0
																					0
																					0
																					0
																					0
																					0
																					0
																					0
																					0
																					0
																					0
																					0
																					0
																					0
																					0
																					0
																					0
																					0
																					0
																					0
																					0
																					0
																					0
																					0
																					0
																					0
																					0
																					0
																					0
																					0
																					0
																					0
																					0
																					0
																					0
																					0
																					0
																					0
																					0
																					0
																					0
																					0
																					0
																					0
																					0
																					0
																					0
																					0
																					0
																					0
																					0
																					0
																					0
																					0
																					0
																					0
																					0
																					0
																					0
																					0
																					0
																					0
																					0
																					0
																					0
																					0
																					0
																					0
																					0
																					0
																					0
																					0
																					0
																					0
																					0
																					0
																					0
																					0
																					0
																					0
																					0
																					0
																					0
																					0
																					0
																					0
																					0
																					0
																					0
																					0
																					0
																					0
																					0
																					0
																					0
																					0
																					0
																					0
																					0
																					0
																					0
																					0
																					0
																					0
																					0
																					0
																					0
																					0
																					0
																					0
																					0
																					0
																					0
																					0
																					0
																					0
																					0
																					0
																					0
																					0
																					0
																					0
																					0
																					0
																					0
																					0
																					0
																					0
																					0
																					0
																					0
																					0
																					0
																					0
																					0
																					0
																					0
																					0
																					0
																					0
																					0
																					0
																					0
																					0
																					0
																					0
																					0
																					0
																					0
																					0
																					0
																					0
																					0
																					0
																					0
																					0
																					0
																					0
																					0
																					0
																					0
																					0
																					0
																					0
																					0
																					0
																					0
																					0
																					0
																					0
																					0
																					0
																					0
																					0
																					0
																					0
																					0
																					0
																					0
																					0
																					0
																					0
																					0
																					0
																					0
																					0
																					0
																					0
																					0
																					0
																					0
																					0
																					0
																					0
																					0
																					0
																					0
																					0
																					0
																					0
																					0
																					0
																					0
																					0
																					0
																					0
																					0
																					0
																					0
																					0
																					0
																					0
																					0
																					0
																					0
																					0
																					0
																					0
																					0
																					0
																					0
																					0
																					0
																					0
																					0
																					0
																					0
																					0
																					0
																					0
																					0
																					0
																					0
																					0
																					0
																					0
																					0
																					0
																					0
																					0
																					0
																					0
																					0
																					0
																					0
																					0
																					0
																					0
																					0
																					0
																					0
																					0
																					0
																					0
																					0
																					0
																					0
																					0
																					0
																					0
																					0
																					0
																					0
																					0
																					0
																					0
																					0
																					0
																					0
																					0
																					0
																					0
																					0
																					0
																					0
																					0
																					0
																					0
																					0
																					0
																					0
																					0
																					0
																					0
																					0
																					0
																					0
																					0
																					0
																					0
																					0
																					0
																					0
																					0
																					0
																					0
																					0
																					0
																					0
																					0
																					0
																					0
																					0
																					0
																					0
																					0
																					0
																					0
																					0
																					0
																					0
																					0
																					0
																					0
																					0
																					0
																					0
																					0
																					0
																					0
																					0
																					0
																					0
																					0
																					0
																					0
																					0
																					0
																					0
																					0
																					0
																					0
																					0
																					0
																					0
																					0
																					0
																					0
																					0
																					0
																					0
																					0
																					0
																					0
																					0
																					0
																					0
																					0
																					0
																					0
																					0
																					0
																					0
																					0
																					0
																					0
																					0
																					0
																					0
																					0
																					0
																					0
																					0
																					0
																					0
																					0
																					0
																					0
																					0
																					0
																					0
																					0
																					0
																					0
																					0
																					0
																					0
																					0
																					0
																					0
																					0
																					0
																					0
																					0
																					0
																					0
																					0
																					0
																					0
																					0
																					0
																					0
																					0
																					0
																					0
																					0
																					0
																					0
																					0
																					0
																					0
																					0
																					0
																					0
																					0
																					0
																					0
																					0
																					0
																					0
																					0
																					0
																					0
																					0
																					0
																					0
																					0
																					0
																					0
																					0
																					0
																					0
																					0
																					0
																					0
																					0
																					0
																					0
																					0
																					0
																					0
																					0
																					0
																					0
																					0
																					0
																					0
																					0
																					0
																					0
																					0
																					0
																					0
																					0
																					0
																					0
																					0
																					0
																					0
																					0
																					0
																					0
																					0
																					0
																					0
																					0
																					0
																					0
																					0
																					0
																					0
																					0
																					0
																					0
																					0
																					0
																					0
																					0
																					0
																					0
																					0
																					0
																					0
																					0
																					0
																					0
																					0
																					0
																					0
																					0
																					0
																					0
																					0
																					0
																					0
																					0
																					0
																					0
																					0
																					0
																					0
																					0
																					0
																					0
																					0
																					0
																					0
																					0
																					0
																					0
																					0
																					0
																					0
																					0
																					0
																					0
																					0
																					0
																					0
																					0
																					0
																					0
																					0
																					0
																					0
																					0
																					0
																					0
																					0
																					0
																					0
																					0
																					0
																					0
																					0
																					0
																					0
																					0
																					0
																					0
																					0
																					0
																					0
																					0
																					0
																					0
																					0
																					0
																					0
																					0
																					0
																					0
																					0
																					0
																					0
																					0
																					0
																					0
																					0
																					0
																					0
																					0
																					0
																					0
																					0
																					0
																					0
																					0
																					0
																					0
																					0
																					0
																					0
																					0
																					0
																					0
																					0
																					0
																					0
																					0
																					0
																					0
																					0
																					0
																					0
																					0
																					0
																					0
																					0
																					0
																					0
																					0
																					0
																					0
																					0
																					0
																					0
																					0
																					0
																					0
																					0
																					0
																					0
																					0
																					0
																					0
																					0
																					0
																					0
																					0
																					0
																					0
																					0
																					0
																					0
																					0
																					0
																					0
																					0
																					0
																					0
																					0
																					0
																					0
																					0
																					0
																					0
																					0
																					0
																					0
																					0
																					0
																					0
																					0
																					0
																					0
																					0
																					0
																					0
																					0
																					0
																					0
																					0
																					0
																					0
																					0
																					0
																					0
																					0
																					0
																					0
																					0
																					0
																					0
																					0
																					0
																					0
																					0
																					0
																					0
																					0
																					0
																					0
																					0
																					0
																					0
																					0
																					0
																					0
																					0
																					0
																					0
																					0
																					0
																					0
																					0
																					0
																					0
																					0
																					0
																					0
																					0
																					0
																					0
																					0
																					0
																					0
																					0
																					0
																					0
																					0
																					0
																					0
																					0
																					0
																					0
																					0
																					0
																					0
																					0
																					0
																					0
																					0
																					0
																					0
																					0
																					0
																					0
																					0
																					0
																					0
																					0
																					0
																					0
																					0
																					0
																					0
																					0
																					0
																					0
																					0
																					0
																					0
																					0
																					0
																					0
																					0
																					0
																					0
																					0
																					0
																					0
																					0
																					0
																					0
																					0
																					0
																					0
																					0
																					0
																					0
																					0
																					0
																					0
																					0
																					0
																					0
																					0
																					0
																					0
																					0
																					0
																					0
																					0
																					0
																					0
																					0
																					0
																					0
																					0
																					0
																					0
																					0
																					0
																					0
																					0
																					0
																					0
																					0
																					0
																					0
																					0
																					0
																					0
																					0
																					0
																					0
																					0
																					0
																					0
																					0
																					0
																					0
																					0
																					0
																					0
																					0
																					0
																					0
																					0
																					0
																					0
																					0
																					0
																					0
																					0
																					0
																					0
																					0
																					0
																					0
																					0
																					0
																					0
																					0
																					0
																					0
																					0
																					0
																					0
																					0
																					0
																					0
																					0
																					0
																					0
																					0
																					0
																					0
																					0
																					0
																					0
																					0
																					0
																					0
																					0
																					0
																					0
																					0
																					0
																					0
																					0
																					0
																					0
																					0
																					0
																					0
																					0
																					0
																					0
																					0
																					0
																					0
																					0
																					0
																					0
																					0
																					0
																					0
																					0
																					0
																					0
																					0
																					0
																					0
																					0
																					0
																					0
																					0
																					0
																					0
																					0
																					0
																					0
																					0
																					0
																					0
																					0
																					0
																					0
																					0
																					0
																					0
																					0
																					0
																					0
																					0
																					0
																					0
																					0
																					0
																					0
																					0
																					0
																					0
																					0
																					0
																					0
																					0
																					0
																					0
																					0
																					0
																					0
																					0
																					0
																					0
																					0
																					0
																					0
																					0
																					0
																					0
																					0
																					0
																					0
																					0
																					0
																					0
																					0
																					0
																					0
																					0
																					0
																					0
																					0
																					0
																					0
																					0
																					0
																					0
																					0
																					0
																					0
																					0
																					0
																					0
																					0
																					0
[truncated: 1,045,485+ more rows]

## Sheet: Control
Group	Extraction code	Comentario colonoscopia	Anatomía Patológica
7	31	Patrón vascular, mucosa, calibre del colon y peristaltismo de características normales en el tramo explorado.	Exploración normal colonoscopia - NO AP
7	32		Exploración normal colonoscopia - NO AP
7	33	Patrón vascular, mucosa, calibre del colon y peristaltismo de características normales en el tramo explorado.	Exploración normal colonoscopia - NO AP
7	34	No se observan lesiones y/o proliferaciones de la mucosa en la actualidad. Síndrome de intestino irritable tipo mixto.	Exploración normal colonoscopia - NO AP
7	35		Exploración normal colonoscopia - NO AP
7	36	Patrón vascular, mucosa, calibre del colon y peristaltismo de características normales en el tramo explorado.	Exploración normal colonoscopia - NO AP
7	37	Pequeña fisura anal 5mm en cara posterior. RESTO NORMAL	Exploración normal colonoscopia - NO AP
7	38		Exploración normal colonoscopia - NO AP
7	39		Exploración normal colonoscopia - NO AP
7	40	Patrón vascular, mucosa, calibre del colon y peristaltismo de características normales en el tramo explorado.	Exploración normal colonoscopia - NO AP
7	41	Patrón vascular, mucosa, calibre del colon y peristaltismo de características normales en el tramo explorado. + HEMORROIDES	Exploración normal colonoscopia - NO AP
7	42		Exploración normal colonoscopia - NO AP
7	43		Exploración normal colonoscopia - NO AP
7	44	Mucosa de recto y colon de aspecto normal sin que se objetive ninguna lesión hasta ciego.	Exploración normal colonoscopia - NO AP
7	45	Patrón vascular, mucosa, calibre del colon y peristaltismo de características normales en el tramo explorado.	Exploración normal colonoscopia - NO AP
7	46	Patrón vascular, mucosa, calibre del colon y peristaltismo de características normales en el tramo explorado.	Exploración normal colonoscopia - NO AP
7	47		Exploración normal colonoscopia - NO AP
7	48		Exploración normal colonoscopia - NO AP
7	49	Patrón vascular, mucosa, calibre del colon y peristaltismo de características normales en el tramo explorado.	Exploración normal colonoscopia - NO AP
7	50	Orificios diverticulares en sigma. Resto NORMAL	Exploración normal colonoscopia - NO AP
7	51		Exploración normal colonoscopia - NO AP
7	52	Orificios diverticulares en sigma. Resto NORMAL	Exploración normal colonoscopia - NO AP
7	53		Exploración normal colonoscopia - NO AP
7	54		Exploración normal colonoscopia - NO AP
7	55	Patrón vascular, mucosa, calibre del colon y peristaltismo de características normales en el tramo explorado.	Exploración normal colonoscopia - NO AP
7	56		Exploración normal colonoscopia - NO AP
7	57	Patrón vascular, mucosa, calibre del colon y peristaltismo de características normales en el tramo explorado.	Exploración normal colonoscopia - NO AP
7	58	Patrón vascular, mucosa, calibre del colon y peristaltismo de características normales en el tramo explorado.	Exploración normal colonoscopia - NO AP
7	59	Sin hallazgos significativos	Exploración normal colonoscopia - NO AP
7	60	Patrón vascular, mucosa, calibre del colon y peristaltismo de características normales en el tramo explorado.	Exploración normal colonoscopia - NO AP

## Sheet: Polyps
Group	Extraction code	Localización	Comentario colonoscopia	Anatomía Patológica
3	1	BIOPSIA DE COLON IZQUIERDO - Fragmento polipoide de coloración parduzca que mide 1,3 x1,3 x 0,6 cm. En sigma pólipo pediculado de 1,2 cm que se eleva y se reseca con asa. F1.		TUBULAR
3	2	Sigma: a 50 cm pólipo de 0,6cm + Sigma: a 30cm pólipo pediculado de 1,3cm + Cdescendente: pólipo sesil de 0,6cm + Ctransverso: dos pólipos pediculados de 1 cm		Sigma: a 50 cm pólipo de 0,6cm TUBULAR + Sigma: a 30cm pólipo pediculado de 1,3cm TUBULOVELLOSO + Cdescendente: pólipo sesil de 0,6cm HIPERPLÁSICO + Ctransverso: dos pólipos pediculados de 1 cm TUBULOVELLOSO
3	3	Ángulo hepático: pólipo diminuto 0,7 cm sesil + Ctrasverso: pólipo diminutos 0,3 cm + Recto: micro 0,3 cm		Ángulo hepático: pólipo diminuto 0,7 cm sesil adenoma TUBULAR+ Ctrasverso: 2 pólipos diminutos 0,3 cm adenoma TUBULARES ambos + Recto: micro 0,3 cm pólipo HIPERPLÁSICO
3	4	Sigma: 2,5 cm pediculado		Sigma: 2,5 cm pediculado TUBULAR
3	5	Sigma: divertículos y pólipo sesil 0,4 cm + Cascendente: pólipo 1cm + Recto: microtúbulos		Sigma: divertículos y pólipo sesil 0,4 cm TUBULAR + Cascendente: pólipo 1cm TUBULAR + Recto: microtúbulos HIPERPLÁSICOS
3	6	Sigma: pólipo 1,8 cm	Hemorroides internas	Sigma: pólipo 1,8 cm ADENOMA TUBULOVELLOSO BASE LIBRE
3	7	Cascendente: pólipo diminuto + Sigma: pólipo pediculado 1,5 cm	Hemorroides internas	Cascendente Derecho: pólipo diminuto CAMBIOS MINIMOS NO EVIDENCIA DE DIFERENCIACION SERRADA NI ADENOMATOSA + Sigma: pólipo pediculado 1,5 cm PEDICULADO CON CAMBIOS DE SERRACCIÓN Y CAMBIOS TIPO ADEMATOSO
3	8	Reco: 2 cm sesil + Sigma: 1,5 cm pediculado + Cdescendente: 0,6 cm	Hemorroides internas	Reco: 2 cm sesil adenoma TUBULOVELLOSO con erosión del epitelio de superficie, sin evidencia de displasia de alto grado+ Sigma: 1,5 cm pediculado HIPERPLÁSICO+ Cdescendente: 0,6 cm TUBULAR
3	9	SIGMA: 2cm TUBULOVELLOSO. A 30 cm de margen anal, zona tatuada ya conocida con buen aspecto. Se cogen biopsias En recto se visualiza presencia de hemoorides internas.	Hemorroides internas	MUCOSA DE INTESTINO GRUESO SIN LESIÓN HISTOLÓGICA SIGNIFICATIVA. (COLON A 30CM).
3	10	CTransversoProximal: pólipo sesil 0,5 cm + Cascendente: 2 micros + Cdescendente 0,5 cm		CTransversoProximal: pólipo sesil 0,5 cm TUBULAR + Cascendente: 2 micros UNO TUBULAR Y OTRO HIPERPLASICO + Cdescendente 0,5 cm TUBULOVELLOSO
3	11	Ciego: pólipo 0,3 cm pediculado + Ctrasverso: 0,4 cm sesil		Ciego: pólipo 0,3 cm pediculado TUBULOVELLOSO+ Ctrasverso: 0,4 cm sesil TUBULAR
3	12	Recto distal: pólipo plano, con áreas sesiles, de unos 0,2 cm	Hemorroides internas	Recto distal: pólipo plano, con áreas sesiles, de unos 0,2 cm , adenoma TUBULOVELLOSO borde libre y electrocoagulado
3	13	Ciego: 4 micropolipos que 2 se resecan y los dos TUBULAR + Sigma: 0,5 cm plano y 1,7 cm pediculado + Recto: 7 micropólipos		Ciego: 4 micropolipos que 2 se resecan y los dos TUBULAR + Sigma: 0,5 cm plano TUBULAR y 1,7 cm pediculado TUBULOVELLOSO + Recto: 7 micropólipos HIPERPLÁSICOS
3	14	Sigma: pólipo diminuto 0,3 cm aspecto adenomatoso + Recto: pólipo 1,2 cm adenomatoso, sesil		Sigma: pólipo diminuto 0,3 cm aspecto adenomatoso TUBULAR + Recto: pólipo 1,2 cm adenomatoso, sesil TUBULAR
3	15	Sigma: pólipo 1 cm sesil		Sigma: pólipo 1 cm sesil adenoma TUBULAR , margen de resección libre de lesión
3	16	Sigma: numerosos divertículos diminutos, junto con pólipo de grueso pedículo de 1,5 cm + Ctrasverso micropólipo 0,5 cm		Sigma: numerosos divertículos diminutos, junto con pólipo de grueso pedículo de 1,5 cm TUBULAR + Ctrasverso micropólipo 0,5 cm TUBULAR
3	17	Ciego: pólipo sesil 1,4 cm		Ciego: pólipo sesil 1,4 cm adenomatoso con predominio de patrón TUBULAR, margen de resección artefactado aparentemente libre
3	18	Ciego: 1,5 cm sesil		Ciego: 1,5 cm sesil TUBULAR
3	19	Sigma: 4 pólipos sesiles menores a 0,5 cm + Recto: pólipo 0,4 cm sesil		COLON IZQUIERDO -- Sigma: 4 pólipos sesiles menores a 0,5 cm HIPERPLASICOS + Recto: pólipo 0,4 cm sesil TUBULAR
3	20	Ctrasverso: pólipo sesil 1,2 cm pediculado		Ctrasverso: pólipo sesil 1,2 cm pediculado TUBULAR
3	21	Ciego: pólipo sesil <1cm + Cascendente: pólipo plano 1 cm		Ciego: pólipo sesil <1cm HIPERPLASICO, reactivo inespecífico, no se observan cambios displásicos + Cascendente: pólipo plano 1 cm HIPERPLÁSICO
3	22	Sigma: pólipo sesil 1,7 cm		Sigma: pólipo sesil 1,7 cm TUBULAR
3	23	Ctransverso: micropólipo 0,3 cm + Sigma: cicatriz de polipectomia previa de aspecto normal	Hemorroides externas congestivas	Ctransverso: micropólipo TUBULAR + Sigma: cicatriz de polipectomia previa de aspecto normal + Recto: micropólipo HIPERPLÁSICO
3	24	ángulo hepático: pólipo diminuto 0,7 cm sesil + Ctrasverso: pólipo 1,5 cm pediculado + Recto/sigma: pólipo plano 0,5 cm + Sigma: varios pólipos hiperplásicos de 0,2 cm		ángulo hepático: pólipo diminuto 0,7 cm sesil TUBULAR + Ctrasverso: pólipo 1,5 cm pediculado TUBULAR+ Recto/sigma: pólipo plano 0,5 cm TUBULAR + Sigma: varios pólipos HIPERPLASICOS de 0,2 cm
3	25	Ctrasverso: pólipo sesil 1,5 cm + Sigma: pólipo pediculado 0,7 cm y pólipo sesil de 0,6 cm		Ctrasverso: pólipo sesil 1,5 cm TUBULAR + Sigma: pólipo pediculado 0,7 cm TUBULAR y pólipo sesil de 0,6 cm TUBULAR
3	26	Cascendente: 2 pólipos diminutos + Ctrasverso: pólipo 1,2 cm sesil y 0,4 cm sesil + Cdescedente: 2 micropólipos + Recto: micropólipo		Cascendente: 2 pólipos diminutos HIPERPLASICOS + Ctrasverso: pólipo 1,2 cm sesil TUBULAR y 0,4 cm sesil TUBULOVELLOSOS + Cdescedente: 2 micropólipos TUBULOVELLOSOS + Recto: micropólipo HIPERPLASICO
3	27	Ciego: pólipo sesil 1,5 cm		Ciego: pólipo sesil 1,5 cm TUBULAR
3	28	Ciego: pólipo 1 cm sesil + Cascendente 1,2 cm sesil + Ctrasverso: micropólipo + Sigma: divertículos	Hemorroides	Ciego: pólipo 1 cm sesil TUBULOVELLOSO con displasia moderada, pero no de alto grado + Cascendente 1,2 cm sesil TUBULOVELLOSO con displasia moderada pero no de alto grado + Ctrasverso: micropólipo TUBULAR + Sigma: divertículos
3	29	Sigma: 1,8 cm + Rectosigmoideo: micropólipo + Ctrasverso: 1 cm micropólipo + Cdescedente 2 micropólipos		Sigma: 1,8 cm TUBULAR + Rectosigmoideo: micropólipo HIPERPLÁSICO + Ctrasverso: 1 cm micropólipo TUBULAR + Cdescedente 2 micropólipos TUBULARES
3	30	Sigma: 1,5 cm pedicular + Cascedente: 2cm pedicular		Sigma: 1,5 cm pedicular TUBULAR + Cascedente: 2cm pedicular TUBULAR

## Sheet: CRC
Group	Extraction code	Localización	Recto	Sigma	Colon descendente	Colon transverso	Colon ascendente	Ciego	Comentario colonoscopia	Anatomía Patológica	TNM	Histologia
1	61	Ángulo hepático: pólipo diminuto + Ctrasverso: pólipo sesil 0,4 cm y 3 pólipos diminutos + Cdescedente: pólipo diminuto + Sigma: neoplasia ulcerada que abarca la mitad de la circunferencia, y proximal a la neoplasia hay 2 pólipos pediculados de 1 cm --> NEO SIGMA		X						Ángulo hepático: pólipo diminuto TUBULAR + Ctrasverso: pólipo sesil 0,4 cm TUBULOVELLOSO y 3 pólipos diminutos TUBULOVELLOSOS + Cdescedente: pólipo diminuto HIPERPLASICO + Sigma: neoplasia ulcerada que abarca la mitad de la circunferencia, y proximal a la neoplasia hay 2 pólipos pediculados de 1 cm --> NEO SIGMA
1	62	Sigma: pólipo 2,5 cm aspecto dudoso, se marca con tinta china		X					ADENOCARCINOMA G2 pT2N0M0. Estadio I.	Sigma: pólipo 2,5 cm disposición vellosa, con revestimiento por epitelio atipico con nucleos hipercromaticos y glandulas tumorales con perdida de su orientacion
1	63	Recto: neoplasia vegetante que ocupa toda la circunferencia, no deja pasar el endoscopio.	X							Múltiples fragmentos parduzcos de entre 0,2 y 0,3 cm, que en conjunto miden 0,7 x 0,6 cm. ADENOCARCINOMA BIEN DIFERENCIADO.
1	64	Gran masa sólida con componente necrótico en la transición del sigma y colon descendente que mide aproximadamente 10 x 6 cm (craneocaudal por transverso) compatible con neoplasia de colon.			X					Masa a nivel de transición de sigma, colon descendente compatible con neoplasia . Lesiones sólidas en parénquima hepático compatibles con metástasis
1	65	Cascendente: 2 pólipos sesiles 0,8 cm y 0,7 cm + Cdescendente: pólipo sesil 1,2 cm + Sigma: pólipo sesil 0,7 cm + unión rectosigma: Neoformación polipoidea ulcerada en el centro de 6x5 cm		X					Recidiva Neo VESICAL	Cascendente: 2 pólipos sesiles 0,8 cm y 0,7 cm TUBULARES + Cdescendente: pólipo sesil 1,2 cm TUBULOVELLOSO margen de reseccion libre + Sigma: pólipo sesil 0,7 cm TUBULAR margen libre + unión rectosigma: Neoformación polipoidea ulcerada en el centro de 6x5 cm con CAMBIOS SUPERFICIALES DE DISPLASIA DE ALTO GRADO/ADENOCARCINOMA	Adenoca G2T2N0M0 (estadio II)	30/09/2020 11:33 COLONOSCOPIA: Se progresa con insuflación y visualización directa Hasta ciego. Visualización de mucosa en retirada con luz blanca. A 20cm de MAE se visualiza anastomosis colorrectal; se progresa por asa ciega, con mucosa de aspecto normal. A nivel de anastomosis, se visualiza abundante neovascularización, que presenta sangrado autolimitado al roce de endoscopio (foto 5). Pólipo 1…
1	66	a 5 cms del ano se extiende neoformación con úlcera profunda que ocupa 3/4 de la luz.	X							MUCOSA COLORRECTAL CON ADENOCARCINOMA MODERADAMENTE DIFERENCIADO EN LAS SECCIONES EXAMINADAS (FRAGMENTOS).
1	67	Sigma: multiples diverticulos + CIEGO: NEOPLASIA DEGETANTE DE 6-7 CM						X		FRAGMENTOS SUPERFICIALES DE MUCOSA COLONICA CON CAMBIOS DE ADENOMA EN EL MATERIAL EXAMINADO.	T3N0
1	68	Angulacion hepatica: 3 micropólipos + Cascendente: pólipo sesil 1,2 cm + Neoformación de recto ulcerada que abarca 1/3 de la circunferencia	X							Adenocarcinoma de recto GII	cT3bN0M0.
1	69
1	70	Recto: pólipo sesil 1,5cm + Neoformación recto sigma	X							ADENOCARCINOMA BIEN DIFERENCIADO POLIPOIDE. LA LESIÓN INFILTRA SUBMUCOSA. NO EVIDENCIA DE AFECTACIÓN LINFOVASCULAR.	T1N0
1	71	Sigma: pólipo pediculado 2cm + cTransverso: pólipo sesil 0,3 cm		X						Sigma: pólipo pediculado 2cm ADENOCARCINOMA BIEN DIFERENCIADO QUE CRECE SOBRE PÓLIPO ADENOMATOSO + cTransverso: pólipo sesil 0,3 cm ADENOMA TUBULAR	T1N0	Descripción Macroscópica: A) DESIGNADO BIOPSIA DE COLON TRANSVERSO. TOMA ENDOSCÓPICA: 1 fragmento de tejido que mide 0,4 y 0,3 cm. Inclusión total. Número de bloques: 1. DIAGNOSTICO A) DESIGNADO BIOPSIA DE COLON TRANSVERSO: - ADENOMA TUBULAR.
1	72	Angulo hepatico: 2 pólipos sesiles <1cm y 1 pólipo sesil 1,1 cm		X						Angulo hepatico: 2 pólipos sesiles <1cm TUBULARES DISPLASIA ADENOMATOSA LEVE y 1 pólipo sesil 1,1 cm TUBULAR CON DISPLASIA DE ALTO GRADO + Sigma: foco de 4mm de adenocarcitoma de tipo intestinal g1-g2 con infiltración hasta la submucosa	T1N0M0
1	73	cAscendente: lesión neoformativa que ocupa 1/2 circunferencia, patrón kudo V + Ciego: pólipo 0,8 cm y dos micropólipos					X		neoformación en colon derecho	cAscendente: lesión neoformativa que ocupa 1/2 circunferencia, patrón kudo V, ADENOCARCINOMA DE TIPO INTESTINAL INFILTRANTE + Ciego: pólipo 0,8 cm TUBULAR y dos micropólipos TUBULARES	T3N0	DIAGNOSTICO A) DESIGNADO COLON DERECHO PIEZA DE RESECCIÓN: - ASENTANDO EN COLON, A 8 CM DE UNO DE LOS MÁRGENES DE RESECCIÓN: ADENOCARCINOMA MODERADAMENTE DIFERENCIADO CON ÁREAS POBREMENTE DIFERENCIADAS. * LESIÓN DE CRECIMIENTO EXOFÍTICO, DE 4 X 3 CM, QUE ASIENTA SOBRE EL 50% DE LA CIRCUNFERENCIA INTESTINAL. * LA LESIÓN INFILTRA Y REBASA LA CAPA MUSCULAR ALCANZANDO EL TEJIDO ADIPOSO CIRCUNDANTE FO…
1	74	Ctransverso: 2 pólipos planos 0,6 cm + Sigma: pólipo plano 0,5 cm junto con orificios diverticulares		X					adenocarcinoma de tipo intestinal moderadamente diferenciado (grado 2), sobre pólipo pediculado, que infiltra la submucosa.	Ctransverso: 15 pólipos planos 0,6 cm HIPERPLASICOS + Sigma: pólipo plano 0,5 cm TUBULAR junto con orificios diverticulares	T1	Anatomía A) mucosa de intestino grueso con ligera inflamación crónica y focales Cambios reparativos (válvula ileocecal) B) pólipo adenomatoso tubulovelloso pediculado. Borde con artefacto de Electrocauterio sin lesión (pólipo a 30 cm) C) - adenocarcinoma de tipo intestinal moderadamente diferenciado (grado 2), Sobre pólipo pediculado, que infiltra la submucosa. - nivel de haggitt: 3 . -no se obse…
1	75	Recto: neoplasia vegetante ulcerada	X						cáncer de RECTO	FRAGMENTOS DE PÓLIPO ADENOMATOSO TUBULOVELLOSO CON DISPLASIA EPITELIAL DE ALTO GRADO. (REMITIDO COMO NEOPLASIA EN RECTO)	T3N0
1	76	Ciego: 2 pólipos sesiles 0,8cm + Cascendente: 1polipo sesil 0,6cm + Sgima: 3 polipos sesiles 2,5 cm		X					adenoma de SIGMA	ANASTOMOSIS COLORRECTAL. HEMORROIDES INTERNAS Revisión por ap: 1-2018 IQ resección de sigma y tercio superior de recto por adenocarcinoma G2 pT1N0 (0/7) M0.	pT1N0 (0/7) M0
1	77	Lesión neoformativa obstructiva que ocupa el 100% de la circunferencia a los 75 cm del margen anal			X				Neo de colon descendente	neoplasia con signos de ulceración y focos de displasia de alto grado
1	78	Sigma: lesión 2 cm de diametro, tumoración		X						ADENOCARCINOMA INTESTINAL MODERADAMENTE DIFERENCIADO, ULCERADO E INFILTRANTE	T3N1
1	79	Cascendente: 3 neoformaciones con 7 pólipos de 0,1 cm + Ctransverso: 2 polipos 0,5 cm					X		NEO COLON ASCENDENTE	infiltración por adenocarcinoma Neo de colon ascendente y 10 pólipos
1	80	a 24 cm del margen anal se objetiva una lesión neoformativa, excavada, indurada y ulcerada, abarca 1/2 circunferencia		X					adenocarcimoma de tipo intestinal G1-G2 ulcerado (rasgos sugestivos infiltrantes).	NEO SIGMA
1	81	Cdescendente: neoformación estenosante y ulcerada que afecta al 100% circunferencia, claro aspecto maligno;; junto con diverticulos. + Sigma: polipo plano 0,1 cm			X				Neoformación de aspecto maligno en colon descendente, estenosante e infranqueable, pendiente de AP. Pólipo resecado en sigma.	ADENOCARCINOMA INTESTINAL MODERADAMENTE-POBREMENTE DIFERENCIADO, ULCERADO E INFILTRANTE
1	82	Sigma: pólipo pediculado 1,2 cm + Recto: pólipo sesil 0,5 cm	X							Sigma: pólipo pediculado 1,2 cm TUBULAR + Recto: pólipo sesil 0,5 cm FOCO DE ADENOCARCINOMA EN ADENOMA TUBULAR CON INFILTRACION SUBMUCOSA DE 2MM	T2N0	Descripción Macroscópica: A) DESIGNADO COLON: 2 fragmentos de 2 x 0,7 x 0,4 cm y 0,6 x 0,2 x 0,3 cm. (A1). IT. DIAGNOSTICO A) DESIGNADO BIOPSIAS DE COLON DERECHO: - ADENOMAS TUBULARES (2 FRAGMENTOS
1	83	Recto inferior: micropólipo + lesión neovascular	X							DESIGNADO BIOPSIA ENDOSCÓPICA DE CIEGO: - FRAGMENTOS COMPATIBLES CON ADENOMA TUBULAR. MARGEN NO VALORABLE
1	84	Ciego: lesión irregular que abarca 85% de la circunferencia, ulcerada, no estenosante, muy sugerente de corresponder a neoplasia maligna. + Sigma: diverticulos						X	LESION DE CARACTERISTICAS NEOPLASICAS EN CIEGO.	Ciego: lesión irregular que abarca 85% de la circunferencia, ulcerada, no estenosante, muy sugerente de corresponder a neoplasia maligna. ADENOMA VELLOSO.	T3N1
1	85	Ciego: pólipo ulcerado de aspecto infiltrativo + Angulo hepatico: polipo 3cm + Ángulo Esplénico: neoplasia estenosante vegetante ulcerada de 4cm + Recto: polipo sesil 0,8cm y polipo semipediculado de 1,8cm + al menos 30 polipos de 0,2 a 1,5 cm			X					Ciego: pólipo ulcerado de aspecto infiltrativo ADENOMATOSOS TUBULOVELLOSO + Angulo hepatico: polipo 3cm VELLOSO + Ángulo Esplénico: neoplasia estenosante vegetante ulcerada de 4cm ADENOCARCINOMA DE TIPO INTESTINAL ULCERADO E INFILTRANTE + Recto: polipo sesil 0,8cm TUBULAR y polipo semipediculado de 1,8cm TUBULOVELLOSO + al menos 30 polipos de 0,2 a 1,5 cm
1	86	Cascendente: 1 pólipo sesil 0,1cm + Sigma: 1 pólipo sesil 2,5 cm y 2 pólipos diminutos + Neoformación de tipo hiperplásico en Sigma		X						Cascendente: 1 pólipo sesil 0,1cm TUBULAR sin evidencia de displasia + Sigma: 1 pólipo sesil 2,5 cm TUBULAR y 2 pólipos diminutos TUBULOVELLOSOS + Neoformación de tipo hiperplásico en Sigma ADENOCARCINOMA DE CONFIGURACIÓN POLIPOIDE, FOCALMENTE ULCERADO, BIEN-MODERADAMENTE DIFERENCIADO, QUE INFILTRA SUBMUCOSA. BASE VALORADA LIBRE (LESIÓN A MENOS DE 1 MM. DE LA BASE VALORADA). SIN EVIDENCIA DE INVA…
1	87	Existen numerosos pseudopolipos y se localizan dos polipos pediculados de aspecto adenomatoso vellosos								ADENOCARCINOMA INTESTINAL "IN SITU" DE 0,4 CM. SOBRE ADENOMA VELLOSO DE 1,5CM.	T1N0
1	88	Recto: a 10 cms de margen anal, neoplasia vegetante que ocupa toda la luz e impide la progresión del endoscopio.	X						neo de RECTO	FRAGMENTOS DE ADENOCARCINOMA BIEN DIFERENCIADO ULCERADO (G 1).
1	89	Sigma: gran pólipo de aspecto velloso 4cm		X					gestión en Onkologikoa	AdenoCa colon GII. pT1N0M0	T1N0M0
1	90	A 20 cm de margen anal se observa lesión neoplásica estenosante		X					gestión en Onkologikoa	Noeplasia estenosante de Sigma	T3N0M1 (pulmón)
